# Supplementary material for: Laboratory risk assessment of Beauveria bassiana AAD16 on two species of ladybird beetle
Source: PLoS One. 2025 Jan 30;20(1):e0317483. doi: 10.1371/journal.pone.0317483 (PMC11781741; doi:10.1371/journal.pone.0317483)
Supplement: S1 Data — (XLSX) [file pone.0317483.s001.xlsx]

## Sheet: Raw data-H. axyridis adult Male
		Fungus strain: Beauveria bassiana AAD16						Survivality (d)																						Fungus strain: Beauveria bassiana AAD16						Mycosis (d)
		R	N	1	2	3	4	5	6	7	8	9	10	11	12	13	14	15	16	17	18	19	20	21	22	23				R	N	1	2	3	4	5	6	7	8	9	10	11	12	13	14	15	16	17	18
		1	10	8	6	6	6	1	0	0	0	0	0	0	0	0	0	0	0	0	0	0	0	0	0	0				1	10	0	0	0	0	0	0	0	1	1	1	1	2	2	2	2	2	2	2
		2	10	10	8	6	6	5	4	4	4	4	3	3	3	3	3	3	2	1	1	1	1	0	0	0				2	10	0	0	0	0	0	0	1	1	2	2	2	2	2	2	2	2	2	2
		3	10	9	9	8	2	0	0	0	0	0	0	0	0	0	0	0	0	0	0	0	0	0	0	0				3	10	0	0	0	0	0	0	1	1	1	2	2	2	2	2	2	2	2	2
		Sum	30	27	23	20	14	6	4	4	4	4	3	3	3	3	3	3	2	1	1	1	1	0	0	0				Sum	30	0	0	0	0	0	0	2	3	4	5	5	6	6	6	6	6	6	6
		Fungus strain: Beauveria bassiana GHA						Survivality (d)																						Fungus strain: Beauveria bassiana GHA						Mycosis (d)
		R	N	1	2	3	4	5	6	7	8	9	10	11	12	13	14	15	16	17	18	19	20	21	22	23				R	N	1	2	3	4	5	6	7	8	9	10	11	12	13	14	15	16	17	18
		1	10	10	9	8	5	2	1	1	1	1	1	0	0	0	0	0	0	0	0	0	0	0	0	0				1	10	0	0	0	0	0	0	0	1	1	1	2	3	3	3	3	3	3	3
		2	10	9	6	6	5	4	4	3	3	3	3	3	1	1	1	0	0	0	0	0	0	0	0	0				2	10	0	0	0	0	0	1	1	2	2	2	2	2	2	2	2	2	2	2
		3	10	9	7	5	4	3	0	0	0	0	0	0	0	0	0	0	0	0	0	0	0	0	0	0				3	10	0	0	0	0	0	1	1	2	2	2	2	2	2	2	3	3	3	3
		Sum	30	28	22	19	14	9	5	4	4	4	4	3	1	1	1	0	0	0	0	0	0	0	0	0				Sum	30	0	0	0	0	0	2	2	5	5	5	6	7	7	7	8	8	8	8
		Control: Triton X-100 (0.1%)						Survivality (d)																						Control: Triton X-100 (0.1%)						Mycosis (d)
		R	N	1	2	3	4	5	6	7	8	9	10	11	12	13	14	15	16	17	18	19	20	21	22	23				R	N	1	2	3	4	5	6	7	8	9	10	11	12	13	14	15	16	17	18
		1	10	8	7	5	5	5	4	3	3	3	3	3	3	3	3	3	2	2	2	2	2	2	2	2				1	10	0	0	0	0	0	0	0	0	0	0	0	0	0	0	0	0	0	0
		2	10	8	8	7	5	5	4	4	4	3	2	2	2	2	2	2	2	2	2	1	1	1	1	1				2	10	0	0	0	0	0	0	0	0	0	0	0	0	0	0	0	0	0	0
		3	10	10	10	10	9	6	3	3	2	2	2	2	2	2	2	2	2	2	2	2	2	2	1	1				3	10	0	0	0	0	0	0	0	0	0	0	0	0	0	0	0	0	0	0
		Sum	30	26	25	22	19	16	11	10	9	8	7	7	7	7	7	7	6	6	6	5	5	5	4	4				Sum	30	0	0	0	0	0	0	0	0	0	0	0	0	0	0	0	0	0	0
[truncated: 5 more columns]

## Sheet: H. axyridis adult (Female)
		Fungus strain: Beauveria bassiana AAD16						Survivality (d)																						Fungus strain: Beauveria bassiana AAD16						Mycosis (d)
		R	N	1	2	3	4	5	6	7	8	9	10	11	12	13	14	15	16	17	18	19	20	21	22	23				R	N	1	2	3	4	5	6	7	8	9	10	11	12	13	14	15	16	17	18
		1	10	9	6	5	4	4	4	3	3	3	2	2	2	1	1	1	1	1	1	1	1	1	0	0				1	10	0	0	0	0	0	0	0	0	1	1	1	1	1	1	1	2	2	2
		2	10	10	9	7	5	4	3	3	3	3	3	3	3	3	3	2	2	2	2	2	2	2	1	1				2	10	0	0	0	0	0	0	0	0	0	0	0	0	0	0	0	2	2	2
		3	10	10	8	6	4	3	2	2	2	1	0	0	0	0	0	0	0	0	0	0	0	0	0	0				3	10	0	0	0	0	0	0	1	1	1	1	1	1	1	1	2	2	3	3
		Sum	30	29	23	18	13	11	9	8	8	7	5	5	5	4	4	3	3	3	3	3	3	3	1	1				Sum	30	0	0	0	0	0	0	1	1	2	2	2	2	2	2	3	6	7	7
		Fungus strain: Beauveria bassiana GHA						Survivality (d)																						Fungus strain: Beauveria bassiana GHA						Mycosis (d)
		R	N	1	2	3	4	5	6	7	8	9	10	11	12	13	14	15	16	17	18	19	20	21	22	23				R	N	1	2	3	4	5	6	7	8	9	10	11	12	13	14	15	16	17	18
		1	10	10	10	7	6	6	2	2	2	2	1	0	0	0	0	0	0	0	0	0	0	0	0	0				1	10	0	0	0	0	0	0	1	1	1	1	2	2	2	2	3	3	3	3
		2	10	10	9	9	8	8	5	5	5	5	5	4	4	3	3	3	3	3	3	2	2	2	1	0				2	10	0	0	0	0	0	0	0	0	0	0	1	1	1	1	1	1	2	2
		3	10	9	6	3	2	2	2	2	1	1	1	0	0	0	0	0	0	0	0	0	0	0	0	0				3	10	0	0	0	0	0	0	0	1	1	1	2	2	2	2	3	3	4	4
		Sum	30	29	25	19	16	16	9	9	8	8	7	4	4	3	3	3	3	3	3	2	2	2	1	0				Sum	30	0	0	0	0	0	0	1	2	2	2	5	5	5	5	7	7	9	9
		Control: Triton X-100 (0.1%)						Survivality (d)																						Control: Triton X-100 (0.1%)						Mycosis (d)
		R	N	1	2	3	4	5	6	7	8	9	10	11	12	13	14	15	16	17	18	19	20	21	22	23				R	N	1	2	3	4	5	6	7	8	9	10	11	12	13	14	15	16	17	18
		1	10	10	10	9	9	8	4	3	3	3	3	3	3	3	3	3	3	3	3	2	1	1	1	0				1	10	0	0	0	0	0	0	0	0	0	0	0	0	0	0	0	0	0	0
		2	10	10	10	7	7	6	4	4	4	4	3	3	3	3	3	3	3	3	3	2	2	1	1	1				2	10	0	0	0	0	0	0	0	0	0	0	0	0	0	0	0	0	0	0
		3	10	10	10	7	6	6	2	2	2	2	2	2	2	2	2	2	2	2	2	2	2	1	1	0				3	10	0	0	0	0	0	0	0	0	0	0	0	0	0	0	0	0	0	0
		Sum	30	30	30	23	22	20	10	9	9	9	8	8	8	8	8	8	8	8	8	6	5	3	3	1				Sum	30	0	0	0	0	0	0	0	0	0	0	0	0	0	0	0	0	0	0
[truncated: 5 more columns]

## Sheet: Chilocorus spp. adult (Mixed)
		Fungus strain: Beauveria bassiana AAD16						Survivality (d)																						Fungus strain: Beauveria bassiana AAD16						Mycosis (d)
		R	N	1	2	3	4	5	6	7	8	9	10	11	12	13	14	15	16	17	18	19	20	21	22	23				R	N	1	2	3	4	5	6	7	8	9	10	11	12	13	14	15	16	17	18
		1	10	10	8	7	5	2	0	0	0	0	0	0	0	0	0	0	0	0	0	0	0	0	0	0				1	10	0	0	0	0	0	0	0	0	1	1	1	2	2	2	2	2	2	2
		2	10	10	9	9	7	6	4	4	3	2	1	1	1	1	1	1	1	1	1	1	1	1	1	1				2	10	0	0	0	0	0	0	0	0	0	1	1	2	2	2	2	2	2	3
		3	10	9	8	5	3	2	1	1	0	0	0	0	0	0	0	0	0	0	0	0	0	0	0	0				3	10	0	0	0	0	0	0	1	1	1	1	1	1	2	2	2	2	2	2
		Sum	30	29	25	21	15	10	5	5	3	2	1	1	1	1	1	1	1	1	1	1	1	1	1	1				Sum	30	0	0	0	0	0	0	1	1	2	3	3	5	6	6	6	6	6	7
		Fungus strain: Beauveria bassiana GHA						Survivality (d)																						Fungus strain: Beauveria bassiana GHA						Mycosis (d)
		R	N	1	2	3	4	5	6	7	8	9	10	11	12	13	14	15	16	17	18	19	20	21	22	23				R	N	1	2	3	4	5	6	7	8	9	10	11	12	13	14	15	16	17	18
		1	10	10	8	5	5	4	2	1	1	1	1	1	1	1	0	0	0	0	0	0	0	0	0	0				1	10	0	0	0	0	0	0	0	0	1	1	1	1	2	2	2	3	3	3
		2	10	8	8	5	3	2	1	1	0	0	0	0	0	0	0	0	0	0	0	0	0	0	0	0				2	10	0	0	0	0	0	0	0	0	0	0	1	1	1	2	2	2	2	2
		3	10	10	7	7	3	3	3	3	3	2	1	1	0	0	0	0	0	0	0	0	0	0	0	0				3	10	0	0	0	0	0	0	1	1	2	2	2	2	2	2	2	3	3	3
		Sum	30	28	23	17	11	9	6	5	4	3	2	2	1	1	0	0	0	0	0	0	0	0	0	0				Sum	30	0	0	0	0	0	0	1	1	3	3	4	4	5	6	6	8	8	8
		Control: Triton X-100 (0.1%)						Survivality (d)																						Control: Triton X-100 (0.1%)						Mycosis (d)
		R	N	1	2	3	4	5	6	7	8	9	10	11	12	13	14	15	16	17	18	19	20	21	22	23				R	N	1	2	3	4	5	6	7	8	9	10	11	12	13	14	15	16	17	18
		1	10	10	8	7	7	4	3	3	2	2	2	2	2	2	2	2	2	2	2	1	1	1	1	1				1	10	0	0	0	0	0	0	0	0	0	0	0	0	0	0	0	0	0	0
		2	10	8	5	5	4	1	1	1	1	0	0	0	0	0	0	0	0	0	0	0	0	0	0	0				2	10	0	0	0	0	0	0	0	0	0	0	0	0	0	0	0	0	0	0
		3	10	10	9	8	7	6	5	5	4	4	4	2	2	2	2	2	2	2	2	1	1	1	1	1				3	10	0	0	0	0	0	0	0	0	0	0	0	0	0	0	0	0	0	0
		Sum	30	28	22	20	18	11	9	9	7	6	6	4	4	4	4	4	4	4	4	2	2	2	2	2				Sum	30	0	0	0	0	0	0	0	0	0	0	0	0	0	0	0	0	0	0
[truncated: 5 more columns]

## Sheet: H. axyridis larvae 
		Fungus strain: Beauveria bassiana AAD16						Survivality (d)															Fungus strain: Beauveria bassiana AAD16						Mycosis (d)
		R	N	1	2	3	4	5	6	7	8	9	10	11	12	13	14	15					R	N	1	2	3	4	5	6	7	8	9	10	11	12	13	14	15
		1	10	7	7	4	4	4	3	3	1	0	0	0	0	0	0	0					1	10	0	0	0	1	1	2	3	4	5	5	5	5	5	5	5
		2	10	8	6	4	4	4	3	2	2	0	0	0	0	0	0	0					2	10	0	0	0	0	1	2	2	2	2	2	2	2	2	2	2
		3	10	8	7	5	5	5	4	1	1	1	0	0	0	0	0	0					3	10	0	0	0	0	0	1	1	1	2	2	3	3	3	4	4
		Sum	30	23	20	13	13	13	10	6	4	1	0	0	0	0	0	0					Sum	30	0	0	0	1	2	5	6	7	9	9	10	10	10	11	11
		Fungus strain: Beauveria bassiana GHA						Survivality (d)															Fungus strain: Beauveria bassiana GHA						Mycosis (d)
		R	N	1	2	3	4	5	6	7	8	9	10	11	12	13	14	15					R	N	1	2	3	4	5	6	7	8	9	10	11	12	13	14	15
		1	10	10	9	8	6	4	3	3	2	2	1	0	0	0	0	0					1	10	0	0	0	0	0	1	1	2	2	2	3	3	3	3	3
		2	10	10	9	7	5	4	3	3	2	2	1	1	0	0	0	0					2	10	0	0	0	0	1	1	1	2	2	3	3	2	3	3	4
		3	10	9	8	6	4	3	3	3	2	1	1	0	0	0	0	0					3	10	0	0	0	0	0	0	0	1	2	2	3	4	4	4	5
		Sum	30	29	26	21	15	11	9	9	6	5	3	1	0	0	0	0					Sum	30	0	0	0	0	1	2	2	5	6	7	9	9	10	10	12
		Control: Triton X-100 (0.1%)						Survivality (d)															Control: Triton X-100 (0.1%)						Mycosis (d)
		R	N	1	2	3	4	5	6	7	8	9	10	11	12	13	14	15					R	N	1	2	3	4	5	6	7	8	9	10	11	12	13	14	15
		1	10	9	8	5	4	4	4	3	2	2	0	0	0	0	0	0					1	10	0	0	0	0	0	0	0	0	0	0	0	0	0	0	0
		2	10	8	7	5	3	2	2	2	1	1	1	0	0	0	0	0					2	10	0	0	0	0	0	0	0	0	0	0	0	0	0	0	0
		3	10	6	6	6	5	4	4	3	3	2	1	0	0	0	0	0					3	10	0	0	0	0	0	0	0	0	0	0	0	0	0	0	0
		Sum	30	23	21	16	12	10	10	8	6	5	2	0	0	0	0	0					Sum	30	0	0	0	0	0	0	0	0	0	0	0	0	0	0	0

## Sheet: Chilocorus spp. larvae
		Fungus strain: Beauveria bassiana AAD16						Survivality (d)															Fungus strain: Beauveria bassiana AAD16						Mycosis (d)
		R	N	1	2	3	4	5	6	7	8	9	10	11	12	13	14	15					R	N	1	2	3	4	5	6	7	8	9	10	11	12	13	14	15
		1	10	9	8	3	3	0	0	0	0	0	0	0	0	0	0	0					1	10	0	0	0	3	3	3	5	6	6	6	6	6	6	6	6
		2	10	10	8	5	4	2	0	0	0	0	0	0	0	0	0	0					2	10	0	0	0	0	0	2	4	4	5	5	5	5	5	5	5
		3	10	10	9	9	6	2	2	1	1	1	0	0	0	0	0	0					3	10	0	0	0	0	0	1	3	4	5	5	6	6	6	6	6
		Sum	30	29	25	17	13	4	2	1	1	1	0	0	0	0	0	0					Sum	30	0	0	0	3	3	6	12	14	16	16	17	17	17	17	17
		Fungus strain: Beauveria bassiana GHA						Survivality (d)															Fungus strain: Beauveria bassiana GHA						Mycosis (d)
		R	N	1	2	3	4	5	6	7	8	9	10	11	12	13	14	15					R	N	1	2	3	4	5	6	7	8	9	10	11	12	13	14	15
		1	10	4	3	3	2	1	1	0	0	0	0	0	0	0	0	0					1	10	0	1	1	1	1	1	2	3	3	3	3	3	3	4	4
		2	10	5	3	3	0	0	0	0	0	0	0	0	0	0	0	0					2	10	0	1	2	2	2	2	5	5	5	5	5	5	5	5	5
		3	10	7	6	6	3	1	1	1	1	1	0	0	0	0	0	0					3	10	0	1	2	2	3	4	4	5	5	6	6	6	6	6	7
		Sum	30	16	12	12	5	2	2	1	1	1	0	0	0	0	0	0					Sum	30	0	3	5	5	6	7	11	13	13	14	14	14	14	15	16
		Control: Triton X-100 (0.1%)						Survivality (d)															Control: Triton X-100 (0.1%)						Mycosis (d)
		R	N	1	2	3	4	5	6	7	8	9	10	11	12	13	14	15					R	N	1	2	3	4	5	6	7	8	9	10	11	12	13	14	15
		1	10	9	9	8	6	4	4	4	3	3	3	3	3	3	0	0					1	10	0	0	0	0	0	0	0	0	0	0	0	0	0	0	0
		2	10	8	7	6	5	3	3	3	2	2	2	2	2	1	0	0					2	10	0	0	0	0	0	0	0	0	0	0	0	0	0	0	0
		3	10	8	7	6	5	4	4	4	3	2	2	1	1	1	1	0					3	10	0	0	0	0	0	0	0	0	0	0	0	0	0	0	0
		Sum	30	25	23	20	16	11	11	11	8	7	7	6	6	5	1	0					Sum	30	0	0	0	0	0	0	0	0	0	0	0	0	0	0	0
